# Supplementary material for: The Vibrio cholerae Minor Pilin TcpB Initiates Assembly and Retraction of the Toxin-Coregulated Pilus
Source: PLoS Pathog. 2016 Dec 19;12(12):e1006109. doi: 10.1371/journal.ppat.1006109 (PMC5207764; doi:10.1371/journal.ppat.1006109)
Supplement: S1 Movie — Differential contrast movie of the micropillars assay of V. cholerae ΔflaA. The average distance between pillars is 3 μm center to center and the full length of the movie is 4 min. (ZIP) [file ppat.1006109.s004.zip]

Archive with 3 entries (2 files):
- S1 Movie.avi
- __MACOSX/
- __MACOSX/._S1 Movie.avi
